# Supplementary material for: Post-mating parental behavior trajectories differ across four species of deer mice
Source: PLoS One. 2022 Oct 17;17(10):e0276052. doi: 10.1371/journal.pone.0276052 (PMC9576063; doi:10.1371/journal.pone.0276052)
Supplement: S2 File — This excel file contains all the raw behavioral data collected for this study and used for making the figures and statistical analyses. (XLSX) [file pone.0276052.s002.xlsx]

## Sheet: Raw Data
ID	Strain	System	Sex	Partner_ID	Litter_size	State	Time_licking	Time_huddling	Nest_quality	Pup_attack	Proportion_retrieved
11019	P. maniculatus	promiscuous	M	11327	3	virgin	0	0	2	1	0
11327	P. maniculatus	promiscuous	F	11019	3	virgin	0	0	0	0	0
11371	P. maniculatus	promiscuous	F	11605	2	virgin	0	0	0.1	0	0
11435	P. maniculatus	promiscuous	M	11643	3	virgin	0	0	0	0	0
11500	P. maniculatus	promiscuous	M	11855	3	virgin	0	0	0.1	0	0
11539	P. maniculatus	promiscuous	F	11713	4	virgin	14	0	0	0	0
11585	P. maniculatus	promiscuous	M	11740	4	virgin	12	8	0	0	0.25
11605	P. maniculatus	promiscuous	M	11371	2	virgin	0	0	0.2	0	0
11643	P. maniculatus	promiscuous	F	11435	3	virgin	0	0	0	0	0
11713	P. maniculatus	promiscuous	M	11539	4	virgin	0	0	0	0	0
11740	P. maniculatus	promiscuous	F	11585	4	virgin	0	0	0.5	0	0
11855	P. maniculatus	promiscuous	F	11500	3	virgin	225	923	0.2	0	0.75
11248	P. californicus	monogamous	F	12979	1	virgin	0	0	0.2	1	0
11255	P. californicus	monogamous	F	12097	2	virgin	0	0	0.2	1	0
11257	P. californicus	monogamous	M	12390	3	virgin	2	0	NA	1	0
11611	P. californicus	monogamous	F	12094	2	virgin	0	0	0.2	1	0
12094	P. californicus	monogamous	M	11611	2	virgin	0	0	0	1	0
12095	P. californicus	monogamous	M	12910	3	virgin	0	0	0	0	0
12097	P. californicus	monogamous	M	11255	2	virgin	319	877	0.3	0	0.75
12390	P. californicus	monogamous	F	11257	3	virgin	129	628	2.4	0	0
12415	P. californicus	monogamous	F	12911	2	virgin	4	0	0	0	0
12910	P. californicus	monogamous	F	12095	3	virgin	0	0	0	0	0
12911	P. californicus	monogamous	M	12415	2	virgin	0	0	0.5	0	0
12979	P. californicus	monogamous	M	11248	1	virgin	15	12	0.6	0	0
10007	P. leucopus	promiscuous	M	12272	2	virgin	42	15	1.3	0	0
10450	P. leucopus	promiscuous	M	12125	1	virgin	77	17	1.2	0	0.5
12020	P. leucopus	promiscuous	F	12030	4	virgin	0	0	0	1	0
12021	P. leucopus	promiscuous	M	12124	2	virgin	0	0	0	1	0
12029	P. leucopus	promiscuous	F	12126	3	virgin	25	236	0.5	0	1
12030	P. leucopus	promiscuous	M	12020	4	virgin	72	14	0.2	0	0.5
12124	P. leucopus	promiscuous	F	12021	2	virgin	151	38	0.1	0	0.5
12125	P. leucopus	promiscuous	F	10450	1	virgin	113	22	0.3	0	0.5
12126	P. leucopus	promiscuous	M	12029	3	virgin	2	0	0	0	0
12272	P. leucopus	promiscuous	F	10007	2	virgin	94	63	0	0	0.25
12275	P. leucopus	promiscuous	M	12630	3	virgin	0	0	0	0	0
12388	P. leucopus	promiscuous	M	12771	3	virgin	151	250	2	0	1
12630	P. leucopus	promiscuous	F	12275	3	virgin	204	170	2	0	1
12771	P. leucopus	promiscuous	F	12388	3	virgin	66	184	1.9	0	0
9225	P. polionotus	monogamous	M	11271	3	virgin	40	0	0.2	0	0
9717	P. polionotus	monogamous	M	11039	3	virgin	309	649	0.1	0	0
9906	P. polionotus	monogamous	M	11588	3	virgin	49	202	0.1	0	0
11039	P. polionotus	monogamous	F	9717	3	virgin	26	8	0.7	0	0
11069	P. polionotus	monogamous	F	11827	3	virgin	36	116	0	0	0
11070	P. polionotus	monogamous	M	11403	3	virgin	0	0	0.1	1	0
11271	P. polionotus	monogamous	F	9225	3	virgin	83	57	0.1	0	0
11403	P. polionotus	monogamous	F	11070	3	virgin	537	877	0.2	0	0.5
11588	P. polionotus	monogamous	F	9906	3	virgin	568	549	2	0	0.75
11827	P. polionotus	monogamous	M	11069	3	virgin	2	10	0.1	0	0
11019	P. maniculatus	promiscuous	M	11327	3	mated	0	0	0.2	1	0
11327	P. maniculatus	promiscuous	F	11019	3	mated	0	0	0	0	0
11371	P. maniculatus	promiscuous	F	11605	2	mated	0	0	0.2	1	0
11435	P. maniculatus	promiscuous	M	11643	3	mated	0	0	0.1	0	0
11500	P. maniculatus	promiscuous	M	11855	3	mated	2	0	0	0	0
11539	P. maniculatus	promiscuous	F	11713	4	mated	0	0	0	0	0
11585	P. maniculatus	promiscuous	M	11740	4	mated	0	0	0.2	0	0
11605	P. maniculatus	promiscuous	M	11371	2	mated	0	0	0.1	0	0
11643	P. maniculatus	promiscuous	F	11435	3	mated	0	0	0.2	0	0
11713	P. maniculatus	promiscuous	M	11539	4	mated	0	0	0	0	0
11740	P. maniculatus	promiscuous	F	11585	4	mated	0	0	0	0	0
11855	P. maniculatus	promiscuous	F	11500	3	mated	6	33	1.5	1	0
11248	P. californicus	monogamous	F	12979	1	mated	0	22	0	0	0
11255	P. californicus	monogamous	F	12097	2	mated	0	0	0.4	1	0
11257	P. californicus	monogamous	M	12390	3	mated	222	1001	0.4	0	0.5
11611	P. californicus	monogamous	F	12094	2	mated	0	0	0	1	0
12094	P. californicus	monogamous	M	11611	2	mated	0	0	0.5	0	0
12095	P. californicus	monogamous	M	12910	3	mated	0	0	0	1	0
12097	P. californicus	monogamous	M	11255	2	mated	226	637	0.6	0	0.5
12390	P. californicus	monogamous	F	11257	3	mated	32	88	1.5	0	0.25
12415	P. californicus	monogamous	F	12911	2	mated	79	142	0.1	0	0
12910	P. californicus	monogamous	F	12095	3	mated	2	0	0.4	0	0
12911	P. californicus	monogamous	M	12415	2	mated	53	214	0.4	0	0.25
12979	P. californicus	monogamous	M	11248	1	mated	0	0	0.2	1	0
10007	P. leucopus	promiscuous	M	12272	2	mated	36	1009	2	0	0.25
10450	P. leucopus	promiscuous	M	12125	1	mated	2	859	2.3	0	0.25
12020	P. leucopus	promiscuous	F	12030	4	mated	0	0	0.6	1	0
12021	P. leucopus	promiscuous	M	12124	2	mated	0	0	0	1	0
12029	P. leucopus	promiscuous	F	12126	3	mated	10	0	0.1	0	0.5
12030	P. leucopus	promiscuous	M	12020	4	mated	0	0	0	0	0
12124	P. leucopus	promiscuous	F	12021	2	mated	34	5	1.9	0	0.25
12125	P. leucopus	promiscuous	F	10450	1	mated	2	0	1.8	0	0
12126	P. leucopus	promiscuous	M	12029	3	mated	0	0	0	0	0
12272	P. leucopus	promiscuous	F	10007	2	mated	14	457	2.1	0	0.25
12275	P. leucopus	promiscuous	M	12630	3	mated	0	0	0	0	0
12388	P. leucopus	promiscuous	M	12771	3	mated	20	597	0.5	0	1
12630	P. leucopus	promiscuous	F	12275	3	mated	24	44	2.1	0	1
12771	P. leucopus	promiscuous	F	12388	3	mated	0	11	2.2	0	0
9225	P. polionotus	monogamous	M	11271	3	mated	0	0	0	0	0
9717	P. polionotus	monogamous	M	11039	3	mated	122	1018	0.2	0	0.75
9906	P. polionotus	monogamous	M	11588	3	mated	575	474	0.2	0	0.25
11039	P. polionotus	monogamous	F	9717	3	mated	484	910	2.2	0	1
11069	P. polionotus	monogamous	F	11827	3	mated	339	1032	0.6	0	0
11070	P. polionotus	monogamous	M	11403	3	mated	0	0	0.5	1	0
11271	P. polionotus	monogamous	F	9225	3	mated	755	1044	0.1	0	0
11403	P. polionotus	monogamous	F	11070	3	mated	505	1055	0.1	0	0.75
11588	P. polionotus	monogamous	F	9906	3	mated	463	924	2.5	0	0.75
11827	P. polionotus	monogamous	M	11069	3	mated	0	0	0.3	0	0.5
11019	P. maniculatus	promiscuous	M	11327	3	expecting	0	0	0.2	1	0
11327	P. maniculatus	promiscuous	F	11019	3	expecting	0	0	0.1	0	0
11371	P. maniculatus	promiscuous	F	11605	2	expecting	0	0	0.3	1	0
11435	P. maniculatus	promiscuous	M	11643	3	expecting	0	0	0	0	0
11500	P. maniculatus	promiscuous	M	11855	3	expecting	0	0	0	0	0
11539	P. maniculatus	promiscuous	F	11713	4	expecting	0	0	0	0	0
11585	P. maniculatus	promiscuous	M	11740	4	expecting	2	0	0.1	0	0
11605	P. maniculatus	promiscuous	M	11371	2	expecting	0	0	0.1	0	0
11643	P. maniculatus	promiscuous	F	11435	3	expecting	0	0	0	0	0
11713	P. maniculatus	promiscuous	M	11539	4	expecting	0	0	0.8	0	0
11740	P. maniculatus	promiscuous	F	11585	4	expecting	0	0	0.1	0	0
11855	P. maniculatus	promiscuous	F	11500	3	expecting	19	0	1	1	0
11248	P. californicus	monogamous	F	12979	1	expecting	0	0	2.1	0	0
11255	P. californicus	monogamous	F	12097	2	expecting	315	680	1.9	0	1
11257	P. californicus	monogamous	M	12390	3	expecting	305	1091	0.1	0	0.75
11611	P. californicus	monogamous	F	12094	2	expecting	0	0	0.2	1	0
12094	P. californicus	monogamous	M	11611	2	expecting	0	0	0.7	1	0
12095	P. californicus	monogamous	M	12910	3	expecting	0	0	0.2	1	0
12097	P. californicus	monogamous	M	11255	2	expecting	224	1023	0.1	0	1
12390	P. californicus	monogamous	F	11257	3	expecting	608	871	1.9	0	1
12415	P. californicus	monogamous	F	12911	2	expecting	274	571	0.4	0	0.5
12910	P. californicus	monogamous	F	12095	3	expecting	0	0	2	1	0
12911	P. californicus	monogamous	M	12415	2	expecting	220	845	2.5	0	1
12979	P. californicus	monogamous	M	11248	1	expecting	0	0	0.4	0	0
10007	P. leucopus	promiscuous	M	12272	2	expecting	5	8	2	0	0.25
10450	P. leucopus	promiscuous	M	12125	1	expecting	0	0	0	0	0
12020	P. leucopus	promiscuous	F	12030	4	expecting	14	0	2.3	0	0.25
12021	P. leucopus	promiscuous	M	12124	2	expecting	2	0	0	0	0
12029	P. leucopus	promiscuous	F	12126	3	expecting	98	477	2	0	1
12030	P. leucopus	promiscuous	M	12020	4	expecting	45	77	0.2	0	0.75
12124	P. leucopus	promiscuous	F	12021	2	expecting	23	33	2	0	0.5
12125	P. leucopus	promiscuous	F	10450	1	expecting	23	33	0	0	0.25
12126	P. leucopus	promiscuous	M	12029	3	expecting	0	0	0	0	0
12272	P. leucopus	promiscuous	F	10007	2	expecting	0	0	1.5	0	0
12275	P. leucopus	promiscuous	M	12630	3	expecting	0	0	0	0	0
12388	P. leucopus	promiscuous	M	12771	3	expecting	19	622	2	0	1
12630	P. leucopus	promiscuous	F	12275	3	expecting	176	314	0.5	0	1
12771	P. leucopus	promiscuous	F	12388	3	expecting	3	6	2.2	0	0.25
9225	P. polionotus	monogamous	M	11271	3	expecting	0	0	0.1	0	0
9717	P. polionotus	monogamous	M	11039	3	expecting	379	1114	0.7	0	1
9906	P. polionotus	monogamous	M	11588	3	expecting	2	0	0.3	0	0
11039	P. polionotus	monogamous	F	9717	3	expecting	516	830	1.5	0	1
11069	P. polionotus	monogamous	F	11827	3	expecting	73	667	0.7	0	0
11070	P. polionotus	monogamous	M	11403	3	expecting	0	0	0.2	0	0
11271	P. polionotus	monogamous	F	9225	3	expecting	15	10	0.2	0	0
11403	P. polionotus	monogamous	F	11070	3	expecting	318	1102	2.2	0	1
11588	P. polionotus	monogamous	F	9906	3	expecting	266	793	2.7	0	1
11827	P. polionotus	monogamous	M	11069	3	expecting	55	62	0.5	0	0.75
11019	P. maniculatus	promiscuous	M	11327	3	parent	0	0	0	0	0
11327	P. maniculatus	promiscuous	F	11019	3	parent	27	1060	2	0	0.75
11371	P. maniculatus	promiscuous	F	11605	2	parent	30	1031	2.3	0	0.75
11435	P. maniculatus	promiscuous	M	11643	3	parent	0	0	0	0	0
11500	P. maniculatus	promiscuous	M	11855	3	parent	0	0	0	0	0
11539	P. maniculatus	promiscuous	F	11713	4	parent	0	16	0	0	0
11585	P. maniculatus	promiscuous	M	11740	4	parent	0	0	0	0	0
11605	P. maniculatus	promiscuous	M	11371	2	parent	0	0	0	0	0
11643	P. maniculatus	promiscuous	F	11435	3	parent	59	1011	0.3	0	0.75
11713	P. maniculatus	promiscuous	M	11539	4	parent	3	19	0	0	0.5
11740	P. maniculatus	promiscuous	F	11585	4	parent	3	538	2.3	0	1
11855	P. maniculatus	promiscuous	F	11500	3	parent	21	684	0.1	0	0
11248	P. californicus	monogamous	F	12979	1	parent	249	1123	2.4	0	0.75
11255	P. californicus	monogamous	F	12097	2	parent	354	1148	1.9	0	0.75
11257	P. californicus	monogamous	M	12390	3	parent	329	1108	0.2	0	0.75
11611	P. californicus	monogamous	F	12094	2	parent	5	235	0	0	1
12094	P. californicus	monogamous	M	11611	2	parent	61	896	2.2	0	0.75
12095	P. californicus	monogamous	M	12910	3	parent	12	1031	2.6	0	0.75
12097	P. californicus	monogamous	M	11255	2	parent	552	1003	0.1	0	0.75
12390	P. californicus	monogamous	F	11257	3	parent	84	1028	2.2	0	0.75
12415	P. californicus	monogamous	F	12911	2	parent	190	1085	2.2	0	0.75
12910	P. californicus	monogamous	F	12095	3	parent	135	816	2.4	0	1
12911	P. californicus	monogamous	M	12415	2	parent	160	938	2.6	0	1
12979	P. californicus	monogamous	M	11248	1	parent	80	799	2	0	0.75
10007	P. leucopus	promiscuous	M	12272	2	parent	168	1060	2	0	0.75
10450	P. leucopus	promiscuous	M	12125	1	parent	0	5	0.3	0	0
12020	P. leucopus	promiscuous	F	12030	4	parent	45	648	2.1	0	1
12021	P. leucopus	promiscuous	M	12124	2	parent	0	0	0	0	0
12029	P. leucopus	promiscuous	F	12126	3	parent	22	1100	2.1	0	1
12030	P. leucopus	promiscuous	M	12020	4	parent	6	13	0.1	0	1
12124	P. leucopus	promiscuous	F	12021	2	parent	98	1128	2.2	0	1
12125	P. leucopus	promiscuous	F	10450	1	parent	92	1056	2.2	0	1
12126	P. leucopus	promiscuous	M	12029	3	parent	0	0	0.1	0	0
12272	P. leucopus	promiscuous	F	10007	2	parent	26	1093	1.7	0	1
12275	P. leucopus	promiscuous	M	12630	3	parent	0	0	0	0	0
12388	P. leucopus	promiscuous	M	12771	3	parent	13	533	2.1	0	1
12630	P. leucopus	promiscuous	F	12275	3	parent	0	69	1	0	1
12771	P. leucopus	promiscuous	F	12388	3	parent	143	1060	2.2	0	1
9225	P. polionotus	monogamous	M	11271	3	parent	0	0	0	0	0.5
9717	P. polionotus	monogamous	M	11039	3	parent	168	1085	0	0	1
9906	P. polionotus	monogamous	M	11588	3	parent	0	7	0	0	0
11039	P. polionotus	monogamous	F	9717	3	parent	13	1033	2.6	0	1
11069	P. polionotus	monogamous	F	11827	3	parent	143	957	2.5	0	1
11070	P. polionotus	monogamous	M	11403	3	parent	227	806	0.1	0	0
11271	P. polionotus	monogamous	F	9225	3	parent	151	1029	0.4	0	1
11403	P. polionotus	monogamous	F	11070	3	parent	14	1014	2.9	0	1
11588	P. polionotus	monogamous	F	9906	3	parent	6	890	2.9	0	1
11827	P. polionotus	monogamous	M	11069	3	parent	360	1100	0.2	0	1
